# Supplementary material for: H3K23me2 is a new heterochromatic mark in Caenorhabditis elegans
Source: Nucleic Acids Res. 2015 Oct 17;43(20):9694–710. doi: 10.1093/nar/gkv1063 (PMC4787770; doi:10.1093/nar/gkv1063)
Supplement: SUPPLEMENTARY DATA [file supp_gkv1063_nar-01499-m-2015-File010.xlsx]

## Sheet: All results
Combinatorial codes						Single marks frequency						Binary marks frequency						Binary marks normalized frequency (interplay)
Histone code	Relative abundance					Histone mark	Relative abundance					Histone binary marks	Relative abundance					Histone binary marks	Interplay score
K23me1K27me3	0.150284					K4me1	0.00564153					K14acK18ac	0.0103816					R26me2K27ac	10.9805
K23me2K27me3	0.135655					K4me2	0					K14acK18me1	0.00130445					K9me3K37me1	7.84036
K23acK27me3	0.118					K4me3	0					K14acK18unmod	0.113909					K4me1K14me2	7.36229
K27me3	0.104571					K4ac	0.00104848					K14acK23ac	0.000164934					R17me1R26me2	7.20503
K27me2	0.0548675					R8me1	0.00126694					K14acK23me1	0.0419111					K9acK14me3	6.30456
K23me1K27me2	0.0471323					R8me2	0					K14acK23me2	0.0328261					R17me1K27ac	6.11072
(unmod)	0.031733					K9me1	0.0129463					K14acK23me3	0.00622087					K9acK14me2	6.10149
K14acK23me2K27me3	0.0294968					K9me2	0.00421299					K14acK23unmod	0.0444717					R26me2K36ac	5.98417
K36me2	0.0281718					K9me3	0.00322175					K14acK27me1	0.000476936					R8me1K9me2	5.95937
K14acK23me1K27me3	0.028104					K9ac	0.0096897					K14acK27me2	0.0345757					R26me2K37me1	4.81173
K36me3	0.0265764					K14me1	0.014945					K14acK27me3	0.0849449					K36acK37me1	4.51513
K23me3K27me3	0.0256128					K14me2	0.000602574					K14acK27unmod	0.00559724					R2me1R26me2	4.47647
R26me1K27me2	0.0180371					K14me3	0.00101306					K14acK36me2	0.000454082					K14me2K23me3	4.40735
K23ac	0.0173374					K14ac	0.125595					K14acK36me3	0.000648328					K18me2R26me2	4.34164
K23acK27me2	0.0140551					R17me1	0.00487822					K14acK36unmod	0.124492					K9me2K23me3	4.32449
K14acK27me3	0.0126511					R17me2	0					K14acK37me3	0.000295334					K9me1K14me1	4.28963
K14acK23me1K27me2	0.0115436					K18me1	0.0088943					K14acK37unmod	0.125299					K27acK36ac	4.2805
K14acR26me1K27me2	0.00946465					K18me2	0.000408156					K14acR17unmod	0.125595					R2me1K36ac	4.17987
K36me1	0.00827465					K18me3	0					K14acR26me1	0.0117009					K18me2K36ac	4.04505
K14acK27me2	0.00743136					K18ac	0.0215427					K14acR26unmod	0.113894					K14me2R26me2	3.87243
K14acK23me3K27me3	0.00610897					K23me1	0.24591					K14me1K18me1	0.00102262					R26me2K37me3	3.84214
K14me1K23me2K27me3	0.00534262					K23me2	0.214241					K14me1K18unmod	0.0139224					K4me1K18ac	3.8253
K27me1	0.00509785					K23me3	0.0434018					K14me1K23ac	0.00274851					K14me2K36ac	3.57584
K18acK23me2K27me3	0.0050718					K23ac	0.163012					K14me1K23me2	0.00992631					K36acK37me3	3.54555
K14acK18acK27me3	0.00425164					R26me1	0.0353177					K14me1K23me3	0.00143045					K9me3K36me1	3.38516
K23me2	0.00406987					R26me2	0					K14me1K23unmod	0.000839724					K14me3R26me2	3.326
K23me2K27me2	0.00393552					K27me1	0.00689007					K14me1K27me2	0.000159256					K27acK37me1	3.10806
R17me1K23me2K27me3	0.00345712					K27me2	0.182525					K14me1K27me3	0.0130491					R8me1K23me3	3.10342
K9acK23me2K27me3	0.00343927					K27me3	0.67321					K14me1K27unmod	0.00173667					K14me3K36ac	3.0294
K14ac	0.00332341					K27ac	0.000219618					K14me1K36unmod	0.014945					K4me1K9ac	3.01427
K9me1K23me2K27me3	0.00324341					K36me1	0.00926921					K14me1K37unmod	0.014945					R2me1K37me1	3.00743
K9me2K23me3K27me3	0.00301312					K36me2	0.0287033					K14me1R17unmod	0.014945					K4acR26me2	2.90849
K9me1K23acK27me3	0.00281963					K36me3	0.0297963					K14me1R26unmod	0.014945					K18me2K37me1	2.87261
K9me3K23me2	0.00269495					K36ac	0.000129097					K14me2K18unmod	0.000602574					K14me1K18me1	2.80512
K9me1K14me1K23me2K27me3	0.00266413					K37me1	0.000340753					K14me2K23me3	0.000602574					R2me1K27ac	2.7728
K14me1K23acK27me3	0.00258925					K37me2	0					K14me2K27me3	0.000602574					R8me1R26me2	2.71436
K9acK27me2	0.00258612					K37me3	0.000700378					K14me2K36unmod	0.000602574					K18me2K27ac	2.63798
K14acK23me2K27me2	0.00248386					K37ac	0					K14me2K37unmod	0.000602574					K4acK36ac	2.6119
K9me1K23me3K27me3	0.00226412											K14me2R17unmod	0.000602574					R2me1K18me2	2.53735
K4me1K14acK18acK27me3	0.00209612											K14me2R26unmod	0.000602574					R8me1K36ac	2.41777
K18me1K23me2K27me3	0.00195884											K14me3K18unmod	0.00101306					K14me2K37me1	2.4034
K23me2R26me1K27me2	0.00193581											K14me3K23me2	0.00101306					R2me1K23ac	2.37743
K23me3	0.00192552											K14me3K27unmod	0.00101306					R26me1K27me2	2.35003
K23acR26me1K27me2	0.00189841											K14me3K36unmod	0.00101306					K4me1K23me3	2.33809
K18me1K23me1K27me3	0.00184321											K14me3K37unmod	0.00101306					K9me3K23me2	2.21483
K14acK18acR26me1K27me2	0.00159905											K14me3R17unmod	0.00101306					K14me3K23me2	2.18085
K18acK27me3	0.00155818											K14me3R26unmod	0.00101306					K14me2K27ac	2.16877
K9acK27me3	0.00152191											K14unmodK18ac	0.0111611					K27acK37me3	2.13848
K14me1K23me3K27me3	0.00143045											K14unmodK18me1	0.00656724					K4acK23me3	2.09993
K23acK36me3	0.00141425											K14unmodK18me2	0.000408156					R2me1K14me2	2.06814
K14acK18acK27me2	0.00139741											K14unmodK18unmod	0.839708					R8me1K9me1	2.06299
R17me1K23me1K27me3	0.00134119											K14unmodK23ac	0.160098					K9me1K23me3	2.05168
K23acK27me1	0.00131526											K14unmodK23me1	0.203999					R2me1K37me3	2.03785
K18me1	0.00125899											K14unmodK23me2	0.170476					K14me2K18me2	1.93332
K4me1K23me2K27me3	0.00117974											K14unmodK23me3	0.0351479					K18me2K37me3	1.90302
K4me1K23acK27me3	0.00114542											K14unmodK23unmod	0.288124					K14acK18ac	1.86262
K18ac	0.00102214											K14unmodK27ac	0.000219618					K14me3K37me1	1.85696
K9me1K14me1K23me2	0.00101797											K14unmodK27me1	0.00641311					K27me2K37me1	1.70705
K9acK14me3K23me2	0.00101306											K14unmodK27me2	0.14779					K9me3R26me2	1.69085
K18acK23me2R26me1K27me2	0.000984876											K14unmodK27me3	0.574613					K14me1K23me2	1.63417
K4ac	0.00091699											K14unmodK27unmod	0.128809					R17me1K23me2	1.63369
K23me1K36me3	0.000908918											K14unmodK36ac	0.000129097					K14me3K27ac	1.62233
K14acK23me1	0.000876087											K14unmodK36me1	0.00926922					R8me1K18ac	1.60912
K9me2K23me1K27me3	0.00084573											K14unmodK36me2	0.0282491					K23me2K37me1	1.55021
K14me1K18me1K27me3	0.000839724											K14unmodK36me3	0.029148					K23me2K27ac	1.5376
K14acK18me1K23me1K27me3	0.000834671											K14unmodK36unmod	0.791049					R2me1K14me3	1.5217
K14me1K23me2	0.0007187											K14unmodK37me1	0.000340753					K9me1K23me2	1.4593
K18me1K27me2	0.000664677											K14unmodK37me3	0.000405044					K14acK37me3	1.45513
K14acK36me3	0.000648328											K14unmodK37unmod	0.857099					K4acK37me1	1.43946
K18me1K27me3	0.000621017											K14unmodR17me1	0.00487821					K14me2K37me3	1.43381
K4me1K23me3K27me3	0.000617672											K14unmodR17unmod	0.852966					K9me3K36ac	1.39426
K4me1K9acK14me2K23me3K27me3	0.000602574											K14unmodR26me1	0.0236168					K14me3K18me2	1.38688
K14acK18acK23me1K27me3	0.000552708											K14unmodR26unmod	0.834228					K4me1K14ac	1.38422
K14acK23me2R26me1K27me2	0.000550098											K18acK23ac	0.00126498					K9me2R26me2	1.30721
K18acK23me1K27me3	0.000535179											K18acK23me1	0.00108789					R8me1K37me1	1.24533
R8me1K23me1K27me3	0.000527437											K18acK23me2	0.00655072					K18acR26me1	1.22998
K9acK23me3K27me3	0.000526766											K18acK23me3	0.000394833					K4acK27ac	1.20483
K18acK23acK27me2	0.000525346											K18acK23unmod	0.0122443					K14me1K23me3	1.12899
K18acK23me2	0.000494048											K18acK27me2	0.00466735					K9acK23me3	1.10753
K23me2R26me1K27me3	0.000485935											K18acK27me3	0.0153591					R2me1K4ac	1.1042
K14acK36me2	0.000454082											K18acK27unmod	0.00151619					R8me1K27ac	1.0107
K9me1K23me2	0.000448767											K18acK36unmod	0.0215427					K9me2K36ac	1.01061
R2me1K23acK27me3	0.000437417											K18acK37unmod	0.0215427					K4acK18me2	0.969374
K18acK23acK27me3	0.000414023											K18acR26me1	0.0027446					K14acR26me1	0.921368
K18me2K27me3	0.000408156											K18acR26unmod	0.0187981					K23me2K37me3	0.918693
K18acK23me3K27me3	0.000394833											K18me1K23me1	0.00289839					R2me1R8me1	0.910066
K14acK27me1	0.000389836											K18me1K23me2	0.00214174					K9acK27me2	0.891498
K23me2K27me2K36me1	0.000362749											K18me1K23me3	0.000111902					K14me3K37me3	0.887377
R8me1K9me2K23me3K27me3	0.000354136											K18me1K23unmod	0.00374228					R8me1K23me1	0.871153
K14acK23me2K37me3	0.000295334											K18me1K27me2	0.000770282					K23acK37me3	0.851867
K9me3K23me2K27me2K36me1	0.000293157											K18me1K27me3	0.00664453					K9acK23me2	0.803709
K14acK18me1K27me3	0.000252268											K18me1K27unmod	0.0014795					K4me1R26me2	0.785216
K23me2K36me3	0.000248497											K18me1K36unmod	0.00889431					R8me1K18me2	0.775244
K23acK37me3	0.000235834											K18me1K37unmod	0.00889431					K18me1K23me1	0.611945
K9me3K23me2K27me2K37me1	0.000233639											K18me1R26unmod	0.00889431					K9me2K27me3	0.560622
K23acK36me1	0.000221747											K18me2K23unmod	0.000408156					K4me1K27me3	0.556571
K18me1K23me1	0.000220506											K18me2K27me3	0.000408156					K9me1K18me1	0.532024
K23me2K27ac	0.000219618											K18me2K36unmod	0.000408156					K14acK27me2	0.508335
K9me1K14acK18acK27me3	0.000187508											K18me2K37unmod	0.000408156					K14me2K27me3	0.505518
K9me1K14me1K18me1K23me2K27me3	0.000182891											K18me2R26unmod	0.000408156					R17me1K36ac	0.505034
K23me1K37me3	0.00016921											K18unmodK23ac	0.161747					K4acK14me2	0.500163
K14acK18acK23acK27me3	0.000164934											K18unmodK23me1	0.241923					K23me3K27me3	0.48916
K18acK23acR26me1K27me2	0.000160675											K18unmodK23me2	0.205549					K4me1K36ac	0.48862
K14me1K23acK27me2	0.000159256											K18unmodK23me3	0.042895					K18me2K27me3	0.472227
R8me1K14acK18acK27me3	0.000132229											K18unmodK23unmod	0.317041					K4acK37me3	0.469872
K4acK23me3K27me3	0.000131493											K18unmodK27ac	0.000219618					R2me1K27me3	0.462117
K36ac	0.000129097											K18unmodK27me1	0.00689005					R8me1K27me3	0.461756
K23me3K27me2K36me1	0.000116909											K18unmodK27me2	0.177087					R17me1K27me3	0.449854
K23me1R26me1	0.000113943											K18unmodK27me3	0.650798					K14acK23me1	0.436586
K14acK18me1K23me3K27me3	0.000111902											K18unmodK27unmod	0.13416					K9me1K23ac	0.394535
R8me1K23me3K27me3	0.000110487											K18unmodK36ac	0.000129097					K9me1K27me3	0.391069
K37me1	0.000107114											K18unmodK36me1	0.00926922					K23me2K27me3	0.383624
K14acK18me1K27me2	0.000105605											K18unmodK36me2	0.0287032					K14me1K27me3	0.378375
K14acR26me1K27me1	8.71155e-05											K18unmodK36me3	0.0297964					K14acK23me2	0.334391
R8me1K9me1K23me3K27me3	8.00074e-05											K18unmodK36unmod	0.901257					K23me1K27me2	0.30658
R17me1K23acK27me3	7.9911e-05											K18unmodK37me1	0.000340753					R8me1K14me2	0.306033
K23me1K36me2	7.73338e-05											K18unmodK37me3	0.000700378					R26me2K27me1	0.285255
R8me1K23me2K27me3	6.26472e-05											K18unmodK37unmod	0.968114					R8me1K37me3	0.275742
K9me1K23ac	3.78277e-05											K18unmodR26me1	0.0325731					R17me1K23me1	0.26341
K14acK18acK23me1K27me2	0											K18unmodR26unmod	0.936582					K23acK27me3	0.202203
K14acK18acR26me2K27me2	0											K23acK27me1	0.00131526					K18me1K27me3	0.175634
K14acK18me2K23me2R26me1K27me2	0											K23acK27me2	0.0167988					K23me1K27me3	0.161779
K14acK23me1R26me1K27me1	0											K23acK27me3	0.125651					K18acK27me3	0.154392
K14acK23me2K27me1	0											K23acK27unmod	0.019247					K14me1K23ac	0.146806
K14acK23me2K27me2K36me1	0											K23acK36me1	0.000221747					K18acK23me2	0.136369
K14acK23me2K36me3	0											K23acK36me3	0.00141425					K23acK27me1	0.123667
K14acK23me2R26me1	0											K23acK36unmod	0.161376					K14acK18me1	0.0992039
K14acK23me3K27me2	0											K23acK37me3	0.000235834					K4me1K23ac	0.093524
K14acK27me1K36me1	0											K23acK37unmod	0.162776					K18me1K23me2	0.0653374
K14acK36me1	0											K23acR26me1	0.00205909					K4me1K23me2	0.0533758
K14acR26me2K27me1	0											K23acR26unmod	0.160953					R26me2K36me1	0.0291356
K14me1K18me1K23me2K27me3	0											K23me1K27me2	0.058676					K14acK27me3	0.0261275
K14me1K23me2K27me2	0											K23me1K27me3	0.184868					K18me1R26me2	-0.00938487
K14me1K23me3K27ac	0											K23me1K27unmod	0.00236596					K27me1K36ac	-0.0113408
K14me2K23me3K27me3	0											K23me1K36me2	7.73e-05					K9me3K27ac	-0.0128127
K14me3	0											K23me1K36me3	0.000908918					K4acK14me3	-0.0462729
K14me3K23me2	0											K23me1K36unmod	0.244924					K23me1K37me3	-0.0479295
K18acK23acK36me2	0											K23me1K37me3	0.00016921					K14acK23me3	-0.0674276
K18acK23me1R26me1	0											K23me1K37unmod	0.245741					R2me1K9me3	-0.113442
K18me1K23me1R26me1K27me3	0											K23me1R26me1	0.000113943					K18acK27me2	-0.113768
K18me1K23me2R26me1K27me2	0											K23me1R26unmod	0.245796					K9me2K37me1	-0.161826
K18me2K23me1K27me3	0											K23me2K27ac	0.000219618					K27me1K36me1	-0.196416
K18me3	0											K23me2K27me2	0.0107797					R17me1K18me1	-0.206602
K18me3K23acK27me3	0											K23me2K27me3	0.192241					R8me1K14me3	-0.240403
K23acK27ac	0											K23me2K27unmod	0.0110012					K9me3K27me2	-0.240865
K23acK27me1K36me1	0											K23me2K36me1	0.000655906					K9me3K18me2	-0.248264
K23acK27me1K36me2	0											K23me2K36me3	0.000248497					K9acK27me3	-0.261404
K23acK27me2K36me1	0											K23me2K36unmod	0.213337					K9me2K23me1	-0.261487
K23acR26me1	0											K23me2K37me1	0.000233639					K18me1K36ac	-0.305981
K23acR26me1K27me1	0											K23me2K37me3	0.000295334					K9me2K27ac	-0.39646
K23acR26me1K27me1K36me1	0											K23me2K37unmod	0.213712					K9me1R26me2	-0.443074
K23acR26me1K36me2	0											K23me2R26me1	0.00395672					K9acR26me2	-0.475582
K23acR26me2K27me1	0											K23me2R26unmod	0.210284					R2me1K9me2	-0.49709
K23acR40me2	0											K23me3K27me2	0.000116909					K9me2K18me2	-0.631912
K23me1K27ac	0											K23me3K27me3	0.0413593					K14me1R26me2	-0.653184
K23me1K27me1K36me1	0											K23me3K27unmod	0.00192552					K4acR8me1	-0.657908
K23me1K27me1K36me2	0											K23me3K36me1	0.000116909					K23me2R26me1	-0.665533
K23me1R26me1K27me1K36me1	0											K23me3K36unmod	0.0432849					R17me1K37me1	-0.667402
K23me1R26me1K27me3	0											K23me3K37unmod	0.0434018					K4me1K37me1	-0.683816
K23me1R26me2K27me2	0											K23me3R26unmod	0.0434018					K9me3K14me2	-0.717475
K23me2K27me2R40me1	0											K23unmodK27me1	0.00557479					K9me1K36ac	-0.73967
K23me2R26me2K27me2	0											K23unmodK27me2	0.0961535					K9acK23me1	-0.746029
K23me3K27ac	0											K23unmodK27me3	0.129091					K23acK27me2	-0.746034
K23me3K27me1	0											K23unmodK27unmod	0.102616					K9me3K37me3	-0.747766
K23me3K27me2	0											K23unmodK36ac	0.000129097					K9acK36ac	-0.772178
K27ac	0											K23unmodK36me1	0.00827465					R8me1K14ac	-0.831961
K27me1K36me1	0											K23unmodK36me2	0.0286259					K18acK27me1	-0.862953
K27me1K36me2	0											K23unmodK36me3	0.0272247					K4me1K27ac	-0.91845
K27me2K36me1	0											K23unmodK36unmod	0.269181					K14me1K36ac	-0.94978
K37me3	0											K23unmodK37me1	0.000107114					R2me1R17me1	-1.00267
K4me1K23me3K27ac	0											K23unmodK37unmod	0.333329					R2me1K4me1	-1.01908
K4me1K9me1K14me1K23me2K27me3	0											K23unmodR26me1	0.0291879					K18me1K27me2	-1.04036
K4me1K9me2K23me3K27me3	0											K23unmodR26unmod	0.304248					K9me1K18ac	-1.0444
K4me3	0											K27acK36unmod	0.000219618					R17me1R26me1	-1.05626
K9ac	0											K27acK37unmod	0.000219618					K9acK14me1	-1.05895
K9acK14me1K18me1K23me1K27me3	0											K27me1K36unmod	0.00689005					K4acK27me3	-1.07252
K9acK18me2K23me2R26me1K27me2	0											K27me1K37unmod	0.00689005					K9me2K14me2	-1.10112
K9acK23me1K27me2	0											K27me2K36me1	0.000772815					K9me2K37me3	-1.13141
K9acK23me1K27me3	0											K27me2K36unmod	0.181752					R17me1K18me2	-1.13749
K9acK23me2R26me1K27me2	0											K27me2K37me1	0.000233639					K4me1K18me2	-1.1539
K9acK36me2	0											K27me2K37unmod	0.182291					R26me1K27me1	-1.1746
K9acR26me1K27me2	0											K27me3K36unmod	0.67321					K27me2K36me1	-1.18323
K9me1	0											K27me3K37unmod	0.67321					K27me1K37me1	-1.18378
K9me1K14me1K23me2R26me1K27me2	0											K27unmodK36ac	0.000129097					K9me3K14me3	-1.26391
K9me1K23acK27ac	0											K27unmodK36me1	0.0084964					K23me2K27me2	-1.36384
K9me1K23acK36me3	0											K27unmodK36me2	0.0287032					K14acK27me1	-1.41026
K9me1K23me2K36me3	0											K27unmodK36me3	0.0297964					K36me1K37me1	-1.4399
K9me1K23me3K27ac	0											K27unmodK36unmod	0.0700306					K18me1K37me1	-1.47842
K9me1R17me1K23me2R26me1K27me2	0											K27unmodK37me1	0.000107114					R2me1K27me1	-1.51904
K9me2K18me1K23me1	0											K27unmodK37me3	0.000700378					K14me2R17me1	-1.6067
K9me2K18me1K23me1K27me3	0											K27unmodK37unmod	0.136348					R26me2K36me3	-1.60771
K9me3K23me2K27me2R40me1	0											K36acK37unmod	0.000129097					R26me2K36me2	-1.61467
R17me1K18me1K23me1K27me3	0											K36me1K37unmod	0.00926922					K18acR26me2	-1.62178
R17me1K23me1K36me3	0											K36me2K37unmod	0.0287032					R17me1K37me3	-1.63699
R17me1K23me1R26me1K27me3	0											K36me3K37unmod	0.0297964					R8me1K23ac	-1.64719
R17me1K27me3	0											K36unmodK37me1	0.000340753					K9me2K14me3	-1.64756
R17me1R26me1K27me2	0											K36unmodK37me3	0.000700378					K4me1K37me3	-1.6534
R17me2K23me1K27me3	0											K36unmodK37unmod	0.931061					K18me2K27me1	-1.65386
R26me1	0											K4acK14unmod	0.00104848					R8me1K23me2	-1.67027
R26me1K27me1K36me1	0											K4acK18unmod	0.00104848					K27acK36me1	-1.67453
R26me1K36me2	0											K4acK23me3	0.000131493					K4acK9me3	-1.68142
R40me1	0											K4acK23unmod	0.00091699					K18acK23me3	-1.69676
R42me1	0											K4acK27me3	0.000131493					K18me1K27ac	-1.71305
R42me2	0											K4acK27unmod	0.00091699					K23me2K36me1	-1.74317
R42me2R49me1	0											K4acK36unmod	0.00104848					R2me1K36me1	-1.77516
R8me1K23acK27me3	0											K4acK37unmod	0.00104848					K23me3K36me1	-1.80171
R8me1R17me1K23me2K27me3	0											K4acK9unmod	0.00104848					R2me1K18me1	-1.81368
R8me1R17me1K23me2R26me1K27me2	0											K4acR17unmod	0.00104848					K23acK36me3	-1.85654
												K4acR26unmod	0.00104848					R8me1K9me3	-1.87555
												K4acR8unmod	0.00104848					K18me1K23me3	-1.90337
												K4me1K14ac	0.00209612					K23acR26me1	-1.90438
												K4me1K14me2	0.000602574					K18me2K36me1	-1.90998
												K4me1K14unmod	0.00294284					K9me1K37me1	-1.91211
												K4me1K18ac	0.00209612					K18acK36ac	-1.91838
												K4me1K18unmod	0.00354541					K9acK37me1	-1.94461
												K4me1K23ac	0.00114542					K18acK23ac	-2.00176
												K4me1K23me2	0.00117974					K4acK9me2	-2.06506
												K4me1K23me3	0.00122025					K14me1K37me1	-2.12222
												K4me1K23unmod	0.00209612					K14me2K27me1	-2.12307
												K4me1K27me3	0.00564153					K9me1K27ac	-2.14674
												K4me1K36unmod	0.00564153					K14me3R17me1	-2.15313
												K4me1K37unmod	0.00564153					K27me1K37me3	-2.15336
												K4me1K9ac	0.000602574					K4me1K14me3	-2.16955
												K4me1K9unmod	0.00503896					K23me3R26me2	-2.16972
												K4me1R17unmod	0.00564153					K9acK27ac	-2.17925
												K4me1R26unmod	0.00564153					R2me1K9me1	-2.24737
												K4me1R8unmod	0.00564153					R2me1K9ac	-2.27988
												K4unmodK14ac	0.123499					R26me1K36ac	-2.33686
												K4unmodK14me1	0.014945					K14me1K27ac	-2.35685
												K4unmodK14me3	0.00101306					K14me2K36me1	-2.37919
												K4unmodK14unmod	0.853853					K9me1K18me2	-2.38219
												K4unmodK18ac	0.0194466					K14acK36me2	-2.40406
												K4unmodK18me1	0.00889431					K36me1K37me3	-2.40948
												K4unmodK18me2	0.000408156					K9acK18me2	-2.4147
												K4unmodK18unmod	0.964561					K14me2K18me1	-2.41771
												K4unmodK23ac	0.161866					K18me1K37me3	-2.448
												K4unmodK23me1	0.24591					R2me1K14me1	-2.45748
												K4unmodK23me2	0.213061					K23me3K36ac	-2.46632
												K4unmodK23me3	0.04205					R17me1K27me2	-2.50196
												K4unmodK23unmod	0.330423					K4acR17me1	-2.57064
												K4unmodK27ac	0.000219618					K14me1K18me2	-2.5923
												K4unmodK27me1	0.00689005					K18acK23me1	-2.60766
												K4unmodK27me2	0.182525					K14me3K27me1	-2.66951
												K4unmodK27me3	0.667437					K23me1K36me3	-2.74609
												K4unmodK27unmod	0.136239					R8me1R17me1	-2.76477
												K4unmodK36ac	0.000129097					K4me1R8me1	-2.78118
												K4unmodK36me1	0.00926922					K9me1K14me2	-2.8514
												K4unmodK36me2	0.0287032					K14acK36me3	-2.86034
												K4unmodK36me3	0.0297964					R26me1K36me1	-2.86626
												K4unmodK36unmod	0.925412					K9me1K37me3	-2.88169
												K4unmodK37me1	0.000340753					K23acK36me1	-2.88865
												K4unmodK37me3	0.000700378					K9acK37me3	-2.9142
												K4unmodK37unmod	0.992269					K14me3K36me1	-2.92563
												K4unmodK9ac	0.00908713					K14me3K18me1	-2.96415
												K4unmodK9me1	0.0129462					K14acR17me1	-3.06961
												K4unmodK9me2	0.00421299					K36me3K37me1	-3.07674
												K4unmodK9me3	0.00322175					K36me2K37me1	-3.0837
												K4unmodK9unmod	0.963842					K4acK27me1	-3.08701
												K4unmodR17me1	0.00487821					K18acK37me1	-3.09081
												K4unmodR17unmod	0.988432					K14me1K37me3	-3.0918
												K4unmodR26me1	0.0353177					R8me1K27me1	-3.28115
												K4unmodR26unmod	0.957992					K27acK36me3	-3.31137
												K4unmodR8me1	0.00126689					K27acK36me2	-3.31833
												K4unmodR8unmod	0.992043					K18acK27ac	-3.32545
												K9acK14me2	0.000602574					K4acK36me1	-3.34313
												K9acK14me3	0.00101306					K18me2K23me1	-3.37958
												K9acK14unmod	0.00807407					K4acK18me1	-3.38165
												K9acK18unmod	0.0096897					K9me1K14me3	-3.39784
												K9acK23me2	0.00445233					R2me1K36me3	-3.412
												K9acK23me3	0.00112934					R2me1K36me2	-3.41896
												K9acK23unmod	0.00410803					R2me1K18ac	-3.42608
												K9acK27me2	0.00258612					K9me1K14ac	-3.48548
												K9acK27me3	0.00609052					R26me1K37me1	-3.50929
												K9acK27unmod	0.00101306					K18me1K23ac	-3.53175
												K9acK36unmod	0.0096897					R8me1K36me1	-3.53726
												K9acK37unmod	0.0096897					K18me2K36me3	-3.54682
												K9acR17unmod	0.0096897					K18me2K36me2	-3.55378
												K9acR26unmod	0.0096897					R8me1K18me1	-3.57579
												K9me1K14ac	0.000187508					K23me3K37me1	-3.63875
												K9me1K14me1	0.00386499					R26me1K27ac	-3.74393
												K9me1K14unmod	0.00889372					R17me1K23ac	-3.74995
												K9me1K18ac	0.000187508					K9me3R17me1	-3.78828
												K9me1K18me1	0.000182891					K4me1K9me3	-3.80469
												K9me1K18unmod	0.0125758					K4acK9me1	-3.81534
												K9me1K23ac	0.00285743					R2me1R26me1	-3.84456
												K9me1K23me2	0.00755716					K4acK9ac	-3.84785
												K9me1K23me3	0.00234412					K23me3K27ac	-3.87339
												K9me1K23unmod	0.000187508					R2me1K23me3	-3.97402
												K9me1K27me3	0.0114417					K18me2R26me1	-3.97938
												K9me1K27unmod	0.00150454					K14acK36me1	-4.00145
												K9me1K36unmod	0.0129462					K14me2K36me3	-4.01603
												K9me1K37unmod	0.0129462					K14me2K36me2	-4.023
												K9me1R17unmod	0.0129462					K4acK14me1	-4.02545
												K9me1R26unmod	0.0129462					K14me2K18ac	-4.03011
												K9me2K14unmod	0.00421299					R8me1K9ac	-4.04198
												K9me2K18unmod	0.00421299					K36me3K37me3	-4.04633
												K9me2K23me1	0.00084573					K36me2K37me3	-4.05329
												K9me2K23me3	0.00336726					K18acK37me3	-4.0604
												K9me2K27me3	0.00421299					K14acR26me2	-4.06286
												K9me2K36unmod	0.00421299					K23me1K36me1	-4.0775
												K9me2K37unmod	0.00421299					K14me1K27me2	-4.07942
												K9me2R17unmod	0.00421299					K18me2K23me3	-4.10884
												K9me2R26unmod	0.00421299					K9me2R17me1	-4.17193
												K9me3K14unmod	0.00322175					K4me1K9me2	-4.18834
												K9me3K18unmod	0.00322175					R8me1K14me1	-4.21958
												K9me3K23me2	0.00322175					K9me3K27me1	-4.30465
												K9me3K27me2	0.000526796					K23acR26me2	-4.34155
												K9me3K27unmod	0.00269495					K14acK36ac	-4.35946
												K9me3K36me1	0.000293157					K14me1R26me1	-4.43179
												K9me3K36unmod	0.00292859					R26me2K27me2	-4.44246
												K9me3K37me1	0.000233639					K14me2R26me1	-4.44859
												K9me3K37unmod	0.00298811					R26me1K37me3	-4.47888
												K9me3R17unmod	0.00322175					K14me3K36me3	-4.56247
												K9me3R26unmod	0.00322175					K14me3K36me2	-4.56943
												K9unmodK14ac	0.125407					K14me3K18ac	-4.57655
												K9unmodK14me1	0.01108					K23me1R26me1	-4.59542
												K9unmodK14unmod	0.833442					K9me3K18me1	-4.59929
												K9unmodK18ac	0.0213552					K23me2R26me2	-4.5993
												K9unmodK18me1	0.00871141					K23me3K37me3	-4.60834
												K9unmodK18me2	0.000408156					K23acK36ac	-4.63814
												K9unmodK18unmod	0.939455					K9me2K27me1	-4.6883
												K9unmodK23ac	0.160154					K4me1R17me1	-4.69392
												K9unmodK23me1	0.245064					K27me2K36ac	-4.73906
												K9unmodK23me2	0.19901					K23me1R26me2	-4.76239
												K9unmodK23me3	0.036561					K23me2K36me3	-4.78027
												K9unmodK23unmod	0.32914					K23me2K36ac	-4.89589
												K9unmodK27ac	0.000219618					K9me2K36me1	-4.94442
												K9unmodK27me1	0.00689005					K4acK36me3	-4.97998
												K9unmodK27me2	0.179412					K4me1K27me2	-4.98207
												K9unmodK27me3	0.651465					K9me2K18me1	-4.98294
												K9unmodK27unmod	0.131943					K4acK36me2	-4.98694
												K9unmodK36ac	0.000129097					K4acK18ac	-4.99405
												K9unmodK36me1	0.00897606					K14me3R26me1	-4.99502
												K9unmodK36me2	0.0287032					K23me1K36ac	-5.05898
												K9unmodK36me3	0.0297964					K14me3K23me3	-5.12449
												K9unmodK36unmod	0.902325					R8me1K36me3	-5.17411
												K9unmodK37me1	0.000107114					R8me1K36me2	-5.18107
												K9unmodK37me3	0.000700378					R17me1K27me1	-5.19388
												K9unmodK37unmod	0.969122					K4me1K27me1	-5.21029
												K9unmodR17me1	0.00487821					K9me3K14me1	-5.24309
												K9unmodR17unmod	0.965051					R26me1K27me3	-5.25914
												K9unmodR26me1	0.0353177					K23me1K27me1	-5.33227
												K9unmodR26unmod	0.934612					K4acR26me1	-5.41253
												R17me1K18unmod	0.00487821					R17me1K36me1	-5.45
												R17me1K23ac	7.99e-05					K4me1K36me1	-5.46641
												R17me1K23me1	0.00134119					K4me1K18me1	-5.50493
												R17me1K23me2	0.00345712					K14acK37me1	-5.53189
												R17me1K27me3	0.00487821					K23me3K27me2	-5.6015
												R17me1K36unmod	0.00487821					R8me1R26me1	-5.60666
												R17me1K37unmod	0.00487821					K9me2K14me1	-5.62674
												R17me1R26unmod	0.00487821					K14acK27ac	-5.76653
												R17unmodK18ac	0.0215427					K23acK37me1	-5.81058
												R17unmodK18me1	0.00889431					K23acK36me2	-5.83912
												R17unmodK18me2	0.000408156					R2me1K14ac	-5.86716
												R17unmodK18unmod	0.964277					K9me1R17me1	-5.92221
												R17unmodK23ac	0.162932					K4me1K9me1	-5.93862
												R17unmodK23me1	0.244569					K9acR17me1	-5.95471
												R17unmodK23me2	0.210784					K14acK18me2	-6.00198
												R17unmodK23me3	0.0434018					K18me1K27me1	-6.00489
												R17unmodK23unmod	0.333436					K23acK27ac	-6.04521
												R17unmodK27ac	0.000219618					K14me1R17me1	-6.13232
												R17unmodK27me1	0.00689005					K4me1K14me1	-6.14873
												R17unmodK27me2	0.182525					K9me3K36me3	-6.19761
												R17unmodK27me3	0.668331					K9me3K36me2	-6.20457
												R17unmodK27unmod	0.137156					K23me1K36me2	-6.20863
												R17unmodK36ac	0.000129097					K9me3K18ac	-6.21169
												R17unmodK36me1	0.00926922					K23me1K37me1	-6.23142
												R17unmodK36me2	0.0287032					R2me1K27me2	-6.24676
												R17unmodK36me3	0.0297964					R26me2K27me3	-6.25685
												R17unmodK36unmod	0.927224					K18me1K36me1	-6.26101
												R17unmodK37me1	0.000340753					K18me2K23ac	-6.28066
												R17unmodK37me3	0.000700378					K18me2K27me2	-6.38158
												R17unmodK37unmod	0.994081					R2me1K23me2	-6.40359
												R17unmodR26me1	0.0353177					K9me1K27me1	-6.43858
												R17unmodR26unmod	0.959804					K23me1K27ac	-6.46606
												R26me1K27me1	8.71e-05					K9acK27me1	-6.47109
												R26me1K27me2	0.0346307					K18me2K23me2	-6.53841
												R26me1K27me3	0.000485935					K27me3K36ac	-6.55345
												R26me1K27unmod	0.000113943					R2me1K23me1	-6.56668
												R26me1K36unmod	0.0353177					K14acK23ac	-6.5771
												R26me1K37unmod	0.0353177					K9me2K36me3	-6.58126
												R26unmodK27ac	0.000219618					K9me2K36me2	-6.58822
												R26unmodK27me1	0.00680295					K9me2K18ac	-6.59534
												R26unmodK27me2	0.147894					K9me3R26me1	-6.63017
												R26unmodK27me3	0.672724					K14me1K27me1	-6.64869
												R26unmodK27unmod	0.137042					K9me1K27me2	-6.68256
												R26unmodK36ac	0.000129097					K9me1K36me1	-6.6947
												R26unmodK36me1	0.00926922					K9acK36me1	-6.72721
												R26unmodK36me2	0.0287032					K14me2K23ac	-6.74988
												R26unmodK36me3	0.0297964					K9me3K23me3	-6.75963
												R26unmodK36unmod	0.896784					K9acK18me1	-6.76573
												R26unmodK37me1	0.000340753					K14me2K27me2	-6.85079
												R26unmodK37me3	0.000700378					K27me2K37me3	-6.88108
												R26unmodK37unmod	0.963641					K14me1K36me1	-6.90481
												R8me1K14ac	0.000132229					K14me2K23me2	-7.00763
												R8me1K14unmod	0.00113466					K9me2R26me1	-7.01382
												R8me1K18ac	0.000132229					R17me1K36me3	-7.08684
												R8me1K18unmod	0.00113466					R17me1K36me2	-7.0938
												R8me1K23me1	0.000527437					R17me1K18ac	-7.10091
												R8me1K23me2	6.26e-05					K4me1K36me3	-7.10325
												R8me1K23me3	0.000544623					K4me1K36me2	-7.11021
												R8me1K23unmod	0.000132229					K14me2K23me1	-7.17072
												R8me1K27me3	0.00126689					K14me3K23ac	-7.29631
												R8me1K36unmod	0.00126689					K14me3K27me2	-7.39722
												R8me1K37unmod	0.00126689					K4acK14ac	-7.43513
												R8me1K9me1	8e-05					K4me1R26me1	-7.53581
												R8me1K9me2	0.000354136					K27me1K36me3	-7.60321
												R8me1K9unmod	0.000832753					K27me1K36me2	-7.61017
												R8me1R17unmod	0.00126689					R17me1K23me3	-7.64885
												R8me1R26unmod	0.00126689					K4acK23ac	-7.71382
												R8unmodK14ac	0.125463					K14me3K23me1	-7.71715
												R8unmodK14me1	0.014945					K27me3K37me1	-7.72589
												R8unmodK14me2	0.000602574					K4acK27me2	-7.81473
												R8unmodK14me3	0.00101306					K18acK36me1	-7.87341
												R8unmodK14unmod	0.85671					K18me1K36me3	-7.89785
												R8unmodK18ac	0.0214105					K18me1K36me2	-7.90481
												R8unmodK18me1	0.00889431					K4acK23me2	-7.97157
												R8unmodK18me2	0.000408156					R8me1K27me2	-8.00886
												R8unmodK18unmod	0.96802					K4acK23me1	-8.13466
												R8unmodK23ac	0.163012					K23me3K27me1	-8.16523
												R8unmodK23me1	0.245382					K18me1R26me1	-8.33041
												R8unmodK23me2	0.214178					K9me1K36me3	-8.33154
												R8unmodK23me3	0.0428571					K9me1K36me2	-8.3385
												R8unmodK23unmod	0.333303					K9acK36me3	-8.36405
												R8unmodK27ac	0.000219618					K9acK36me2	-8.37101
												R8unmodK27me1	0.00689005					K9acK18ac	-8.37813
												R8unmodK27me2	0.182525					K14me1K36me3	-8.54165
												R8unmodK27me3	0.671943					K14me1K36me2	-8.54861
												R8unmodK27unmod	0.137156					K14me1K18ac	-8.55573
												R8unmodK36ac	0.000129097					K9me3K14ac	-8.65277
												R8unmodK36me1	0.00926922					K27me3K37me3	-8.69547
												R8unmodK36me2	0.0287032					K9me1R26me1	-8.7641
												R8unmodK36me3	0.0297964					K9acR26me1	-8.7966
												R8unmodK36unmod	0.930835					K9me3K23ac	-8.93145
												R8unmodK37me1	0.000340753					K9me2K14ac	-9.03642
												R8unmodK37me3	0.000700378					K14me3K27me3	-9.21162
												R8unmodK37unmod	0.997692					K9me2K23ac	-9.3151
												R8unmodK9ac	0.0096897					K9me3K23me1	-9.3523
												R8unmodK9me1	0.0128662					K9me2K27me2	-9.41602
												R8unmodK9me2	0.00385885					K18acK36me3	-9.51025
												R8unmodK9me3	0.00322175					K18acK36me2	-9.51721
												R8unmodK9unmod	0.969097					K9me2K23me2	-9.57285
												R8unmodR17me1	0.00487821					R26me1K36me3	-9.92873
												R8unmodR17unmod	0.993855					R26me1K36me2	-9.93569
												R8unmodR26me1	0.0353177					K23me3K36me3	-10.0582
												R8unmodR26unmod	0.963415					K23me3K36me2	-10.0651
																		K4me1K23me1	-10.2579
																		K23me3R26me1	-10.4907
																		K23me2K27me1	-10.5948
																		K9acK14ac	-10.8192
																		K9me3K27me3	-10.8468
																		K9acK23ac	-11.0979
																		K9me1K23me1	-11.4862
																		K14me1K23me1	-11.6963
																		K27me2K36me3	-12.3309
																		K27me2K36me2	-12.3379
																		K23me2K36me2	-12.4947
																		K27me3K36me1	-12.5085
																		K27me3K36me3	-14.1453
																		K27me3K36me2	-14.1523

## Sheet: Comparison four replicates
Histone code	Biological 1 tec 1	Biological 1 tec 2	Biological 2 tec 1	Biological 2 tec 2
K23me1K27me3	0.134668	0.137619	0.164715	0.16022
K23me2K27me3	0.101462	0.118514	0.154046	0.162342
K27me3	0.0931969	0.10762	0.10982	0.108618
K23acK27me3	0.137555	0.131666	0.107415	0.100326
K27me2	0.0535257	0.0554331	0.0589058	0.0521828
K23me1K27me2	0.0419993	0.0461817	0.0473391	0.0523636
(unmod)	0.0284877	0.0277256	0.038206	0.0315996
K14acK23me2K27me3	0.0317229	0.0374151	0.0354375	0.0170794
K23me3K27me3	0.0175883	0.0189778	0.0319731	0.0317358
K36me2	0.0223178	0.0290407	0.027851	0.0333812
K14acK23me1K27me3	0.0404877	0.0308089	0.0177944	0.0239153
K36me3	0.0363205	0.041286	0.0146046	0.0186485
K23acK27me2	0.015659	0.016088	0.0137513	0.0115215
K9acK23me2K27me3	0	0	0.0134369	0
K23ac	0.0189238	0.0271478	0.0117359	0.0145373
R26me1K27me2	0.027854	0.00981971	0.0117194	0.0197045
K36me1	0.00828698	0.00346896	0.0104757	0.00938819
K14acR26me1K27me2	0.0123538	0.00795239	0.0100497	0.00720888
K14acK23me1K27me2	0.0221037	0.00661586	0.00894602	0.00711244
K9me2K23me3K27me3	0.00152378	0	0.00600007	0.00368882
K23me2R26me1K27me2	0	0	0.00576115	0.00159698
R17me1K23me2K27me3	0.000836434	0	0.00560273	0.00622195
K23acR26me1K27me2	0	0	0.00556296	0.00164312
K9me1K23me2K27me3	0.00203077	0	0.00551248	0.00444367
K14acK18acK27me3	0.00892899	0	0.00549748	0.00148931
K14acK23me3K27me3	0.0111805	0.0091762	0.00542903	0
K9me1K23me3K27me3	0	0	0.00512552	0.00329714
K27me1	0.0018054	0.00686209	0.00470772	0.00739715
K14me1K23me2K27me3	0.00361687	0.000696313	0.00436382	0.0107998
K9acK27me3	0.00207568	0	0.00375314	0
K14acK27me3	0.0220475	0.0140292	0.00364134	0.0109563
K14acK23me1	0	0	0.00342279	0
K18me1	0	0	0.00275031	0.00192186
K23me2	0.00227641	0.00132699	0.00274683	0.0086772
K23acK27me1	0.000878785	0.000366487	0.00263238	0.00116386
K4me1K23me3K27me3	0	0	0.00241318	0
K18me1K23me2K27me3	0.0015694	0.00138288	0.00240784	0.00229418
K14me1K23me3K27me3	0	0	0.0022333	0.00297376
K23acK36me3	0.00106955	0.00243746	0.00189476	0.000656229
K9acK23me3K27me3	0	0	0.00171418	0.00030474
R2me1K23acK27me3	0	0	0.00170894	0
K18me2K27me3	0	0	0.00159463	0
K23me2K27me2	0	0.00773034	0.00156115	0.00729584
K9me1K23acK27me3	0.00342635	0.00691933	0.00147618	0.000818239
K14acK36me3	0.0010253	0	0.0014498	0
K23me2R26me1K27me3	0	0	0.0012801	0.000548076
K14me1K23acK27me3	0.00781569	0.000818106	0.00126842	0
K9me3K23me2K27me2K36me1	0	0	0.00114533	0
K4ac	0	0.0034576	0.00108563	0
K14acK18me1K23me1K27me3	0	0.00195488	0.00105401	0.000704791
K4me1K23me2K27me3	0	0	0.000991028	0.00320667
K9me3K23me2K27me2K37me1	0	0	0.000912803	0
K14acK23me2K27me2	0.00447636	0.00573095	0.000836557	0
K18acK27me3	0.000304465	0.000347111	0.000779143	0.0041976
K18me1K27me2	0.000527243	0	0.000745965	0.00114673
K18me1K27me3	0	0	0.000741924	0.00149279
K23me2K27ac	0	0	0.000734087	0.000109846
K9me1K14acK18acK27me3	0	0	0.000732576	0
K9me1K14me1K18me1K23me2K27me3	0	0	0.000714537	0
K14ac	0.00587881	0.00462141	0.000705442	0.00242028
K18acK23me3K27me3	0	0	0.000671856	0.000771702
K18acK23acK27me3	0.000581216	0.000482101	0.000655378	0
K14acK23me2K37me3	0	0	0.000642173	0.000453481
K14me1K23acK27me2	0	0	0.000622197	0
K18me1K23me1K27me3	0.00360888	0.000959067	0.000543002	0.00190825
K9me1K14me1K23me2K27me3	0.00210245	0	0.00053456	0.00678258
R8me1K14acK18acK27me3	0	0	0.000516606	0
K36ac	0	0	0.000504369	0
K23me1R26me1	0	0	0.000445165	0
R8me1K23me3K27me3	0	0	0.000431663	0
K14acK18me1K27me2	0	0	0.000412587	0
K18ac	0.00177368	0.00165047	0.000314118	0.000543839
R8me1K23me2K27me3	0	0	0.000244757	0
K4me1K14acK18acK27me3	0.00754461	0	0.000218977	0
K18acK23me2K27me3	0.0131107	0.00246745	0.000212451	0.00351863
R8me1K9me1K23me3K27me3	0	0	0.000116464	0.000173815
K27me1K36me1	0	0	0	0
K23me3	0	0.00287275	0	0.00482867
K14me3	0	0	0	0
K9ac	0	0	0	0
K27ac	0	0	0	0
K27me1K36me2	0	0	0	0
K23me1K36me2	0	0.000418375	0	0
K23me1K27ac	0	0	0	0
K23acR26me1	0	0	0	0
K23acK36me1	0.00119965	0.00119965	0	0
K23me3K27me1	0	0	0	0
K23me1K36me3	0	0	0	0.00314724
K23me3K27me2	0	0	0	0
K14me1K23me2K27me2	0	0	0	0
R8me1K23me1K27me3	0.00195057	0	0	0
K23me3K27ac	0	0	0	0
K23acK27ac	0	0	0	0
K23acK27me2K36me1	0	0	0	0
K9acR26me1K27me2	0	0	0	0
K9acK23me1K27me2	0	0	0	0
K23me2R26me2K27me2	0	0	0	0
K18me2K23me1K27me3	0	0	0	0
K18me1K23me1R26me1K27me3	0	0	0	0
R17me1K23me1R26me1K27me3	0	0	0	0
K9me1K23me2K36me3	0	0	0	0
K9me1K23me3K27ac	0	0	0	0
K14acK18me1K27me3	0.000629371	0	0	0.00028423
K9me3K23me2K27me2R40me1	0	0	0	0
K4me1K9me1K14me1K23me2K27me3	0	0	0	0
K18me3K23acK27me3	0	0	0	0
K14acK23me2R26me1	0	0	0	0
K14acK18acR26me1K27me2	0	0	0.00553689	0.00553689
K14acK27me2	0.0125864	0.0157969	0.00383665	0.00383665
K18acK23me2R26me1K27me2	0	0.000343611	0.00319033	0.00319033
K14me1K18me1K27me3	0	0	0.00290765	0.00290765
K9acK27me2	0.00461784	0.00292715	0.0027576	0.0027576
R17me1K23me1K27me3	0.000905445	0.00292114	0.00192662	0.00192662
K9me1K23me2	0	0	0.00155391	0.00155391
R8me1K9me2K23me3K27me3	0	0	0.00122624	0.00122624
K18me1K23me1	0	0	0.000763529	0.000763529
K23me3K27me2K36me1	0	0	0.00040481	0.00040481
K9me1K23ac	0	0	0.000130983	0.000130983
K9me1	0	0	0	0
R26me1	0	0	0	0
R42me2	0	0	0	0
K27me2K36me1	0	0	0	0
R26me1K27me1K36me1	0	0	0	0
R17me1K27me3	0	0	0	0
R17me1R26me1K27me2	0	0	0	0
K23me1K27me1K36me2	0	0	0	0
K23me1R26me1K27me1K36me1	0	0	0	0
K14acK36me2	0	0.00245658	0	0
K9acK36me2	0	0	0	0
K23me1R26me1K27me3	0	0	0	0
K23me2K36me3	0	0.00134437	0	0
K14acK23me1R26me1K27me1	0	0	0	0
K23acR26me2K27me1	0	0	0	0
K18me1K23me2R26me1K27me2	0	0	0	0
K4me1K23acK27me3	0.00228954	0.00284744	0	0
K9me1K23acK27ac	0	0	0	0
K9acK23me1K27me3	0	0	0	0
R8me1R17me1K23me2K27me3	0	0	0	0
K14me1K18me1K23me2K27me3	0	0	0	0
K9me1K14me1K23me2R26me1K27me2	0	0	0	0
K9me1R17me1K23me2R26me1K27me2	0	0	0	0
K9me2K18me1K23me1K27me3	0	0	0	0
R8me1R17me1K23me2R26me1K27me2	0	0	0	0
K14me2K23me3K27me3	0	0	0	0
K4me1K9me2K23me3K27me3	0	0	0	0
K14acK18acK23me1K27me2	0	0	0	0
K9acK14me1K18me1K23me1K27me3	0	0	0	0
K14acK18acK27me2	0.0051679	0	0	0
K9me3K23me2	0.00400083	0.00872697	0	0
K9me1K14me1K23me2	0.00240524	0.00198866	0	0
K4me1K9acK14me2K23me3K27me3	0.00222844	0	0	0
K14acK18acK23me1K27me3	0.00171756	0.000477589	0	0
K18acK23acK27me2	0.00157094	0.000544045	0	0
K14acK27me1	0.0014417	0	0	0
K23me2K27me2K36me1	0.00134152	0	0	0
K14acR26me1K27me1	0.000322171	0	0	0
R17me1K23acK27me3	0.000295528	0	0	0
R40me1	0	0	0	0
R42me1	0	0	0	0
K18me3	0	0	0	0
K4me3	0	0	0	0
K37me3	0	0	0	0
R42me2R49me1	0	0	0	0
R26me1K36me2	0	0	0	0
K23me1K27me1K36me1	0	0	0	0
K14acK36me1	0	0	0	0
K23acK27me1K36me1	0	0	0	0
K23acR40me2	0	0	0	0
K23acR26me1K27me1	0	0	0	0
K23me2K27me2R40me1	0	0	0	0
K23me1R26me2K27me2	0	0	0	0
K14acR26me2K27me1	0	0	0	0
K14acK23me2K27me1	0	0	0	0
K23acK37me3	0	0.00127586	0	0
K23acK27me1K36me2	0	0	0	0
K23acR26me1K36me2	0	0	0	0
K23acR26me1K27me1K36me1	0	0	0	0
R17me1K18me1K23me1K27me3	0	0	0	0
R17me2K23me1K27me3	0	0	0	0
R8me1K23acK27me3	0	0	0	0
K14me1K23me3K27ac	0	0	0	0
K4me1K23me3K27ac	0	0	0	0
K14acK23me2R26me1K27me2	0	0.00297603	0	0
K9acK23me2R26me1K27me2	0	0	0	0
K14acK23me3K27me2	0	0	0	0
K18acK23acK36me2	0	0	0	0
K4acK23me3K27me3	0	0.000711377	0	0
K14acK18me2K23me2R26me1K27me2	0	0	0	0
K9acK18me2K23me2R26me1K27me2	0	0	0	0
K14me3K23me2	0	0	0	0
K9acK14me3K23me2	0.00548065	0.00548065	0	0
K9me2K23me1K27me3	0.00457539	0.00457539	0	0
K14me1K23me2	0.00388816	0.00388816	0	0
K18acK23me1K27me3	0.00289531	0.00289531	0	0
K18acK23me2	0.0026728	0.0026728	0	0
K23me1K37me3	0.000915426	0.000915426	0	0
K14acK18acK23acK27me3	0.000892292	0.000892292	0	0
K18acK23acR26me1K27me2	0.000869248	0.000869248	0	0
K14acK18me1K23me3K27me3	0.000605387	0.000605387	0	0
K37me1	0.000579488	0.000579488	0	0
K14acK27me1K36me1	0	0	0	0
R17me1K23me1K36me3	0	0	0	0
K9me1K23acK36me3	0	0	0	0
K14acK23me2K36me3	0	0	0	0
K14acK23me2K27me2K36me1	0	0	0	0
K14acK18acR26me2K27me2	0	0	0	0
K9me2K18me1K23me1	0	0	0	0
K18acK23me1R26me1	0	0	0	0
