# Supplementary material for: H3K23me2 is a new heterochromatic mark in Caenorhabditis elegans
Source: Nucleic Acids Res. 2015 Oct 17;43(20):9694–710. doi: 10.1093/nar/gkv1063 (PMC4787770; doi:10.1093/nar/gkv1063)
Supplement: SUPPLEMENTARY DATA [file supp_gkv1063_nar-01499-m-2015-File011.xlsx]

## Sheet: KMTs
KMTs tested					KMTs not tested
Gene	WormBaseID	Allele/RNAi			Gene	WormBaseID
blmp-1	WBGene00003847	RNAi			set-10	WBGene00009370
lin-59	WBGene00003040	sa489			set-14	WBGene00011068
mes-2	WBGene00003220	bn11			set-18	WBGene00044070
mes-4	WBGene00003222	ok2326			set-20	WBGene00020920
met-1	WBGene00016603	n4337
met-2	WBGene00019883	n4256
set-1	WBGene00004781	RNAi
set-2	WBGene00004782	ok952
set-3	WBGene00007403	ok2114
set-4	WBGene00016313	n4600
set-5	WBGene00008145	ok1568
set-6	WBGene00008206	ok2195
set-7/ttll-12	WBGene00008405	RNAi
set-8	WBGene00008527	ok3164
set-9	WBGene00017482	n4949
set-11	WBGene00018023	ok1691
set-12	WBGene00019584	n4442
set-13	WBGene00019690	ok2697
set-15	WBGene00020006	ok3291
set-16	WBGene00011729	RNAi
set-17	WBGene00011887	n5017
set-19	WBGene00020919	ok1813
set-21	WBGene00021282	ok2320/ok2327
set-22	WBGene00012527	ok2370
set-23	WBGene00021515	RNAi
set-24	WBGene00012845	n4909
set-25	WBGene00012802	n5021
set-26	WBGene00013106	RNAi
set-27	WBGene00022173	RNAi
set-28	WBGene00022224	ok3687
set-29	WBGene00022371	ok2772
set-30	WBGene00022499	gk315
set-31	WBGene00007615	ok1482
set-32	WBGene00008062	ok1457
set-33	WBGene00022431	RNAi

## Sheet: KDMs
KDMs tested					KDMs not tested
Gene	WormBaseID	Allele/RNAi			Gene	WormBaseID
jhdm-1	WBGene00020821	tm2828			utx-1	WBGene00017046
jmjc-1	WBGene00020902	tm3525			C27F2.9	WBGene00043156
jmjd-1.1	WBGene00005013	tm3980			psr-1	WBGene00004205
jmjd-1.2	WBGene00017920	tm3713
jmjd-2	WBGene00012982	tm2966
jmjd-3.1	WBGene00017571	gk384
jmjd-3.2	WBGene00009089	tm3121
jmjd-3.3	WBGene00007813	tm3197
jmjd-4	WBGene00011563	tm965
jmjd-5	WBGene00007387	tm3735
rbr-2	WBGene00004319	tm3141
